# Supplementary material for: Plasma Aromatic L-Amino Acid Decarboxylase Activity by HPLC as a Functional Biomarker for the Diagnosis of Aromatic L-Amino Acid Decarboxylase Deficiency
Source: Metabolites. 2026 Jun 25;16(7):444. doi: 10.3390/metabo16070444 (PMC13414192; doi:10.3390/metabo16070444)
Supplement: Supplementary file 1 [file metabolites-16-00444-s001.zip]

Archive with 1 entries (1 files):
- metabolites-4350717-supplementary.pdf
